# Supplementary material for: An examination of cancer epidemiology studies among populations living close to toxic waste sites
Source: Environ Health. 2008 Jun 26;7:32. doi: 10.1186/1476-069X-7-32 (PMC2443363; doi:10.1186/1476-069X-7-32)
Supplement: Additional File 2 — Table. Criteria applied to individual studies [file 1476-069X-7-32-S2.xls]

## Sheet: Sheet1
TABLE
	Janerich DT, Burnett WS, Feck G, Hoff M, Nasca P, Polednak AP, Greenwald P, Vianna N. Cancer incidence in the Love Canal area. Science 1981;212(4501):1404-1407.	Najem GR, Thind IS, Lavenhar MA, Louria DB. Gastrointestinal cancer mortality in New Jersey counties, and the relationship with environmental variables. Int J Epidemiol 1983;12:276-289.	Najem GR, Louria DB, Najem AZ. Bladder cancer mortality in New Jersey counties, and relationship with selected environmental variables. Int J Epidem 1984;13:273-282.	Budnick LD, Sokal DC, Falk H, Logue JN, Fox JM. Cancer and birth defects near the Drake superfund site, Pennsylvania. Arch Env Hlth 1984;39:409-413.	Najem GR, Louria DB, Lavenhar MA, Feuerman M. Clusters of cancer mortality in New Jersey municipalities; with special reference to chemical toxic waste disposal sites and per capita income. Int J Epid 1985;14:528-537.	Najem GR, Greer TW. Female reproductive organs and breast cancer mortality in New Jersey counties and the relationship with certain environmental variables. Preventive Medicine 1985;14:620-635.	Baker DB, Greenland S, Mendlein J, Harmon P. A health study of two communities near the Stringfellow waste disposal site. Archives of Environmental Health 1988;43:325-334.	Griffith J, Duncan RC, Riggan WB, Pellom AC. Cancer mortality in U.S. counties with Hazardous waste sites and ground water pollution. Archives of Environmental Health 1989;44:69-74.	Polednak A, Janerich DT. Lung cancer in relation to residence in census tracts with toxic-waste disposal sites: A case-control study in Niagara County, New York. Environmental Research 1989;48:29-41.	Muir KR, Hill JP, Parkes SE, Cameron AH, Mann JR. Landfill waste disposal: an environmental cause of childhood cancer? Paediatric and Perinatal Epidemiology 1990; 4:484-485.	Mallin K. Investigation of a bladder cancer cluster in northwestern Illinois. American Journal of Epidemiology 1990;132 (Suppl 1):S96-S106.	Najem GR, Strunck T, Feuerman M. Health effects of a superfund hazardous chemical waste disposal site. Am J Prev Med 1994;10:151-155.	Goldberg MS, Al-Homsi N, Riberdy H. Incidence of cancer among persons living near a municipal solid waste landfill site in Montreal, Quebec. Arch Env Health 1995;50:416-424.	Williams A, Jalaludin B. Cancer incidence and mortality around a hazardous waste depot. Australian and New Zealand Journal of Public Health 1998;22:342-346.	Goldberg MS, Siemiatyck J, Dewar R, Desy M, Riberdy H. Risks of developing cancer relative to living near a municipal solid waste landfill site in Montreal, Quebec, Canada. Archives of Environmental Health 1999;54:291.	White E, Aldrich TE. Geographic studies of pediatric cancer near hazardous waste sites. Arch Env Health 1999;54:390-397.	Knox EG. Childhood cancers, birthplaces, incinerators and landfill sites. International Journal of epidemiology 2000;29:391-397.	Pukkala E, Ponka A. Increased incidence of cancer and asthma in houses built on a former dump area. Environmental Health Perspectives 2001;109:1121	Jarup L, Briggs D, de Hoogh C, Morris S, Hurt C, Lewin A, Maitland I, Richardson S, Wakefield J, Elliott P. Cancer risks in populations living near landfill sites in Great Britain. British Journal of Cancer 2002;86:1732-1736.
Study Type (ecological vs. individual analysis)	Ecological.	Ecological.	Ecological.	Ecological.	Ecological.	Ecological.	Ecological.	Ecological.	Case-control.	Ecological.	Ecological.	Cross-sectional.	Ecological.	Ecological.	Ecological.	Ecological.	Analysis of individual migration patterns.	Ecological.	Ecological.
Post-cluster analysis?	No.	Previous study of county death certificate data 1950-1969 revealed New Jersey to have highest cancer mortality rate in U.S.	Previous study of county death certificate data 1950-1969 revealed New Jersey to have highest cancer mortality rate in U.S.	Not reported.	Previous study of county death certificate data 1950-1969 revealed New Jersey to have highest cancer mortality rate in U.S.	Previous study of county death certificate data 1950-1969 revealed New Jersey to have highest cancer mortality rate in U.S.	No. Local residents concerned about adverse health outcomes, but no cancer cluster previously identified.	No.	No. Study was undertaken to further investigate finding by same group of increased rates of respiratory cancer 1966-1977 in Niagra Falls census tracts.	Yes.	Yes. Investigation of bladder cancer cluster.	No.	No.	No. Local residents concerned about adverse health outcomes, but no cancer cluster previously identified.	No.	No.	No.	No.	No.
Specific substances measured at dump site?	No. Eighty chemicals originally identified at Love Canal site.	Not reported.	Not reported.	Not reported.	Not reported.	Not reported.	Not reported.	Not reported.	No. Carcinogens identified (chromium compounds, asbestos, arsenic, coal tar, nickel, ionizing radiation from uranium oxides and radium, vinyl chloride).	Not reported.	Yes. TCE 2-15 ppb at wells. Other contaminants within recommended exposure levels	Yes. Multiple contaminants measured in test wells and on-site soil samples. Potable water and air monitoring completed.	Yes. Multiple substances measured in biogas collection system.	Not reported.	Yes. Methane and other gases measured onsite and within 2 KM of site. Results not reported.	Not reported.	Not reported.	Yes. Soil samples, soil gas samples, ground water samples taken for range of substances. Soil PAHs, polychlorinated biphenyls, cyanides, some heavy metals exceeded Finnish guidelines.	Not reported.
Potable water supply contaminated?	Not reported.	Not reported.	Not reported.	Not reported.	Not reported.	Not reported.	Yes.	Yes.	Not reported.	Not reported.	Yes.	Yes. Methylene chloride detected. Lead detected at 68-74 ppb.	No. Water obtained from other sources.	Not reported.	No. Water obtained from other sources.	Not reported.	Not reported.	No. Residents used municipal water supply. PAHs and iron content reportedly elevated in groundwater	Not reported.
Modeling of exposure?	No. Exposure inferred based on proximity to Love Canal site.	No. Cancer mortality calculated by county.	No. Bladder cancer mortality calculated by county. Exposure based on number of toxic waste disposal sites in county.	No. Countywide site-specific cancer mortality rates catalogued 1950-1979.	No. Cancer mortality calculated by municipality.	No. Cancer mortality calculated by county.	No.	No. Exposure defined as presence of a hazardous waste site in the county where excess cancer mortality occurred.	No. Exposure based on residence in a census tract containing a dumpsite. No measurement of distances from dumpsites. No data on direction of contaminant migration in soil, water or air.	No. Study examined general region of dumpsite and area with maximal wind exposure from site.	No.	Yes. All households within 1 mile of dumpsite considered exposed. Subjects had to have resided there >5 years; hydrogeological survey had to show gradient of groundwater flow from dumpsite to residential area.	Low/medium/high exposure based on proximity to dumpsite.	No. Exposure based on residence in a census district within 3 KM of dump site.	Low/medium/high exposure based on proximity to dumpsite. Risk as a function of actual distance from site also calculated.	No. Exposure based on residence in a county or zip code containing a National Priorities List (NPL) waste site. In another analysis, exposure was based on living within 1 mile of an NPL site.	No. Distances compared of birth and death addresses to toxic waste sites/hazardous waste incinerators.	No. Exposure based on residence in blockhouses located at former dump site.	No. Exposure for first analysis based on residence within 2 km of a waste site. Exposure for second analysis based on residence within 2 km of a hazardous waste site.
Assessment of competing risk factors?	No.	Average per capita income, low birthweight rate, infant mortality rate, birth defect rate, chemical industry concentration, percentage of population emoployed in chemical industry, population density, urbanization indices calculated for each county. No individual assessment of competing risk factors carried out.	No individual assessment of competing risk factors. Average per capita income, low birthweight rate, infant mortality rate, birth defect rate, chemical industry concentration, percentage of population emoployed in chemical industry, population density, urbanization indices calculated for each county.	No.	No individual assessment of competing risk factors. Average per capita income, low birthweight rate, infant mortality rate, birth defect rate calculated for each municipality.	No individual assessment of competing risk factors. Average per capita income, low birthweight rate, infant mortality rate, birth defect rate, chemical industry concentration, percentage of population emoployed in chemical industry, population density, urbanization indices calculated for each county.	Yes. Age, gender, ethnicity, religion, household size, household income, respondent education, occupation, smoking.	No.	Yes. Individual questionnaire-based assessments of smoking history, residential history, medical history of selected respiratory diseases, diet, years of education.	No.	No.	Yes. Individual measurement of competing risk factors accomplished.	No. Ecological assessments of demographics.	No.	Yes. Interviews assessed on an an individual basis age, family income, cumulative cigarette smoking, alcohol consumption, ethnicity, place of birth, vitamin consumption, body mass index, history of hepatitis, index of "dirtiness" of jobs held.	No.	No.	No. Exposed area generally categorized as representing lower socioeconomic level. No individual assessment of competing risk factors. Minimal sampling information on smoking from past medical investigations.	Yes. Data adjusted by age, gender, year of diagnosis, region, and socioeconomic level. Aggregate data apparently used for SES adjustment.
Sampling at home sites?	No.	No.	No.	No.	No.	No.	No.	No.	No.	No.	No.	No.	No.	No.	No.	No.	No.	Yes. Indoor air pollutants sampled from 38 apartments and day care center, including VOHs, hydrogen cyanide, PAHs, vinyl chloride.	No.
Multiple comparisons?	Yes. 2500 comparisons. (gender-specific cancer incidence rates for 10 major cancer sites and 5 age groups for each of 25 census tracts in the city of Niagra Falls.) No statistical adjustment for multiple comparisons reported..	420 comparisons. (Five cancer sites in 4 population subgroups living in 21 different counties.) p<0.01 used.	Yes. Four population subgroups (white/non-white males, white/non-white females) in 21counties. 84 comparisons. Range of p-values employed.	756 comparisons. P<0.025 used.	7760 comparisons. P<0.0005 used for at least 2 cancers in same municipality.	168 comparisons. P<0.05 used. "more credence placed on tests that were significant at the 0<0.0005 level"	2 comparisons for overall cancer mortality.	223 comparisons. Bonferroni corrections made.	No. Only lung cancer mortality assessed.	No. Study examined childhood cancers as a group.	Yes. No statistical adjustment for multiple comparisons.	No. Study examined only overall cancer risk. (Study power limited.)	Yes. 148 analyses, 6 statistically significant. No Bonferonni adjustment.	Yes. 30 comparisons (14 tumor types among males and females, all cancers among males and females) for cancer incidence 1974-1991. Sixty additional comparisons done using specific census year groupings. Ninety comparisons in incidence study, 4 statistically significant. No reported statistical adjustment for multiple comparisons.	Yes. Large number of comparisons. No statistically significant results. No Bonferonni adjustment.	Yes. No statistical adjustment for multiple comparisons.	Not applicable.	Yes. Male/female all sites and twelve specific cancer diagnoses compared. No Bonferonni adjustment.	Yes. Five comparisons. 99% confidence intervals calculated.
